# Supplementary material for: An evaluation of mental workload with frontal EEG
Source: PLoS One. 2017 Apr 17;12(4):e0174949. doi: 10.1371/journal.pone.0174949 (PMC5393562; doi:10.1371/journal.pone.0174949)
Supplement: S1 Dataset — (ZIP) [file pone.0174949.s001.zip]

Archive with 1,480 entries (1,460 files):
- S1_Dataset/sub1/
- S1_Dataset/sub1/Cal_sub1_LhT1.mat
- S1_Dataset/sub1/Cal_sub1_LhT2.mat
- S1_Dataset/sub1/Cal_sub1_LhT3.mat
- S1_Dataset/sub1/Cal_sub1_LhT4.mat
- S1_Dataset/sub1/Cal_sub1_LhT5.mat
- S1_Dataset/sub1/Cal_sub1_LhT6.mat
- S1_Dataset/sub1/Cal_sub1_LlT1.mat
- S1_Dataset/sub1/Cal_sub1_LlT2.mat
- S1_Dataset/sub1/Cal_sub1_LlT3.mat
- S1_Dataset/sub1/Cal_sub1_LlT4.mat
- S1_Dataset/sub1/Cal_sub1_LlT5.mat
- S1_Dataset/sub1/Cal_sub1_LlT6.mat
- S1_Dataset/sub1/Cal_sub1_LmT1.mat
- S1_Dataset/sub1/Cal_sub1_LmT2.mat
- S1_Dataset/sub1/Cal_sub1_LmT3.mat
- S1_Dataset/sub1/Cal_sub1_LmT4.mat
- S1_Dataset/sub1/Cal_sub1_LmT5.mat
- S1_Dataset/sub1/Cal_sub1_LmT6.mat
- S1_Dataset/sub1/Fin_sub1_LhT1.mat
- S1_Dataset/sub1/Fin_sub1_LhT2.mat
- S1_Dataset/sub1/Fin_sub1_LhT3.mat
- S1_Dataset/sub1/Fin_sub1_LhT4.mat
- S1_Dataset/sub1/Fin_sub1_LhT5.mat
- S1_Dataset/sub1/Fin_sub1_LhT6.mat
- S1_Dataset/sub1/Fin_sub1_LlT1.mat
- S1_Dataset/sub1/Fin_sub1_LlT2.mat
- S1_Dataset/sub1/Fin_sub1_LlT3.mat
- S1_Dataset/sub1/Fin_sub1_LlT4.mat
- S1_Dataset/sub1/Fin_sub1_LlT5.mat
- S1_Dataset/sub1/Fin_sub1_LlT6.mat
- S1_Dataset/sub1/Fin_sub1_LmT1.mat
- S1_Dataset/sub1/Fin_sub1_LmT2.mat
- S1_Dataset/sub1/Fin_sub1_LmT3.mat
- S1_Dataset/sub1/Fin_sub1_LmT4.mat
- S1_Dataset/sub1/Fin_sub1_LmT5.mat
- S1_Dataset/sub1/Fin_sub1_LmT6.mat
- S1_Dataset/sub1/Lin_sub1_LhT1.mat
- S1_Dataset/sub1/Lin_sub1_LhT2.mat
- S1_Dataset/sub1/Lin_sub1_LhT3.mat
- S1_Dataset/sub1/Lin_sub1_LhT4.mat
- S1_Dataset/sub1/Lin_sub1_LhT5.mat
- S1_Dataset/sub1/Lin_sub1_LhT6.mat
- S1_Dataset/sub1/Lin_sub1_LlT1.mat
- S1_Dataset/sub1/Lin_sub1_LlT2.mat
- S1_Dataset/sub1/Lin_sub1_LlT3.mat
- S1_Dataset/sub1/Lin_sub1_LlT4.mat
- S1_Dataset/sub1/Lin_sub1_LlT5.mat
- S1_Dataset/sub1/Lin_sub1_LlT6.mat
- S1_Dataset/sub1/Lin_sub1_LmT1.mat
- S1_Dataset/sub1/Lin_sub1_LmT2.mat
- S1_Dataset/sub1/Lin_sub1_LmT3.mat
- S1_Dataset/sub1/Lin_sub1_LmT4.mat
- S1_Dataset/sub1/Lin_sub1_LmT5.mat
- S1_Dataset/sub1/Lin_sub1_LmT6.mat
- S1_Dataset/sub1/Rot_sub1_LhT1.mat
- S1_Dataset/sub1/Rot_sub1_LhT2.mat
- S1_Dataset/sub1/Rot_sub1_LhT3.mat
- S1_Dataset/sub1/Rot_sub1_LhT4.mat
- S1_Dataset/sub1/Rot_sub1_LhT5.mat
- S1_Dataset/sub1/Rot_sub1_LhT6.mat
- S1_Dataset/sub1/Rot_sub1_LlT1.mat
- S1_Dataset/sub1/Rot_sub1_LlT2.mat
- S1_Dataset/sub1/Rot_sub1_LlT3.mat
- S1_Dataset/sub1/Rot_sub1_LlT4.mat
- S1_Dataset/sub1/Rot_sub1_LlT5.mat
- S1_Dataset/sub1/Rot_sub1_LlT6.mat
- S1_Dataset/sub1/Rot_sub1_LmT1.mat
- S1_Dataset/sub1/Rot_sub1_LmT2.mat
- S1_Dataset/sub1/Rot_sub1_LmT3.mat
- S1_Dataset/sub1/Rot_sub1_LmT4.mat
- S1_Dataset/sub1/Rot_sub1_LmT5.mat
- S1_Dataset/sub1/Rot_sub1_LmT6.mat
- S1_Dataset/sub1/sub1_ref.mat
- S1_Dataset/sub10/
- S1_Dataset/sub10/Cal_sub10_LhT1.mat
- S1_Dataset/sub10/Cal_sub10_LhT2.mat
- S1_Dataset/sub10/Cal_sub10_LhT3.mat
- S1_Dataset/sub10/Cal_sub10_LhT4.mat
- S1_Dataset/sub10/Cal_sub10_LhT5.mat
- S1_Dataset/sub10/Cal_sub10_LhT6.mat
- S1_Dataset/sub10/Cal_sub10_LlT1.mat
- S1_Dataset/sub10/Cal_sub10_LlT2.mat
- S1_Dataset/sub10/Cal_sub10_LlT3.mat
- S1_Dataset/sub10/Cal_sub10_LlT4.mat
- S1_Dataset/sub10/Cal_sub10_LlT5.mat
- S1_Dataset/sub10/Cal_sub10_LlT6.mat
- S1_Dataset/sub10/Cal_sub10_LmT1.mat
- S1_Dataset/sub10/Cal_sub10_LmT2.mat
- S1_Dataset/sub10/Cal_sub10_LmT3.mat
- S1_Dataset/sub10/Cal_sub10_LmT4.mat
- S1_Dataset/sub10/Cal_sub10_LmT5.mat
- S1_Dataset/sub10/Cal_sub10_LmT6.mat
- S1_Dataset/sub10/Fin_sub10_LhT1.mat
- S1_Dataset/sub10/Fin_sub10_LhT2.mat
- S1_Dataset/sub10/Fin_sub10_LhT3.mat
- S1_Dataset/sub10/Fin_sub10_LhT4.mat
- S1_Dataset/sub10/Fin_sub10_LhT5.mat
- S1_Dataset/sub10/Fin_sub10_LhT6.mat
- S1_Dataset/sub10/Fin_sub10_LlT1.mat
- S1_Dataset/sub10/Fin_sub10_LlT2.mat
- S1_Dataset/sub10/Fin_sub10_LlT3.mat
- S1_Dataset/sub10/Fin_sub10_LlT4.mat
- S1_Dataset/sub10/Fin_sub10_LlT5.mat
- S1_Dataset/sub10/Fin_sub10_LlT6.mat
- S1_Dataset/sub10/Fin_sub10_LmT1.mat
- S1_Dataset/sub10/Fin_sub10_LmT2.mat
- S1_Dataset/sub10/Fin_sub10_LmT3.mat
- S1_Dataset/sub10/Fin_sub10_LmT4.mat
- S1_Dataset/sub10/Fin_sub10_LmT5.mat
- S1_Dataset/sub10/Fin_sub10_LmT6.mat
- S1_Dataset/sub10/Lin_sub10_LhT1.mat
- S1_Dataset/sub10/Lin_sub10_LhT2.mat
- S1_Dataset/sub10/Lin_sub10_LhT3.mat
- S1_Dataset/sub10/Lin_sub10_LhT4.mat
- S1_Dataset/sub10/Lin_sub10_LhT5.mat
- S1_Dataset/sub10/Lin_sub10_LhT6.mat
- S1_Dataset/sub10/Lin_sub10_LlT1.mat
- S1_Dataset/sub10/Lin_sub10_LlT2.mat
- S1_Dataset/sub10/Lin_sub10_LlT3.mat
- S1_Dataset/sub10/Lin_sub10_LlT4.mat
- S1_Dataset/sub10/Lin_sub10_LlT5.mat
- S1_Dataset/sub10/Lin_sub10_LlT6.mat
- S1_Dataset/sub10/Lin_sub10_LmT1.mat
- S1_Dataset/sub10/Lin_sub10_LmT2.mat
- S1_Dataset/sub10/Lin_sub10_LmT3.mat
- S1_Dataset/sub10/Lin_sub10_LmT4.mat
- S1_Dataset/sub10/Lin_sub10_LmT5.mat
- S1_Dataset/sub10/Lin_sub10_LmT6.mat
- S1_Dataset/sub10/Rot_sub10_LhT1.mat
- S1_Dataset/sub10/Rot_sub10_LhT2.mat
- S1_Dataset/sub10/Rot_sub10_LhT3.mat
- S1_Dataset/sub10/Rot_sub10_LhT4.mat
- S1_Dataset/sub10/Rot_sub10_LhT5.mat
- S1_Dataset/sub10/Rot_sub10_LhT6.mat
- S1_Dataset/sub10/Rot_sub10_LlT1.mat
- S1_Dataset/sub10/Rot_sub10_LlT2.mat
- S1_Dataset/sub10/Rot_sub10_LlT3.mat
- S1_Dataset/sub10/Rot_sub10_LlT4.mat
- S1_Dataset/sub10/Rot_sub10_LlT5.mat
- S1_Dataset/sub10/Rot_sub10_LlT6.mat
- S1_Dataset/sub10/Rot_sub10_LmT1.mat
- S1_Dataset/sub10/Rot_sub10_LmT2.mat
- S1_Dataset/sub10/Rot_sub10_LmT3.mat
- S1_Dataset/sub10/Rot_sub10_LmT4.mat
- S1_Dataset/sub10/Rot_sub10_LmT5.mat
- S1_Dataset/sub10/Rot_sub10_LmT6.mat
- S1_Dataset/sub10/sub10_ref.mat
- S1_Dataset/sub11/
- S1_Dataset/sub11/Cal_sub11_LhT1.mat
- S1_Dataset/sub11/Cal_sub11_LhT2.mat
- S1_Dataset/sub11/Cal_sub11_LhT3.mat
- S1_Dataset/sub11/Cal_sub11_LhT4.mat
- S1_Dataset/sub11/Cal_sub11_LhT5.mat
- S1_Dataset/sub11/Cal_sub11_LhT6.mat
- S1_Dataset/sub11/Cal_sub11_LlT1.mat
- S1_Dataset/sub11/Cal_sub11_LlT2.mat
- S1_Dataset/sub11/Cal_sub11_LlT3.mat
- S1_Dataset/sub11/Cal_sub11_LlT4.mat
- S1_Dataset/sub11/Cal_sub11_LlT5.mat
- S1_Dataset/sub11/Cal_sub11_LlT6.mat
- S1_Dataset/sub11/Cal_sub11_LmT1.mat
- S1_Dataset/sub11/Cal_sub11_LmT2.mat
- S1_Dataset/sub11/Cal_sub11_LmT3.mat
- S1_Dataset/sub11/Cal_sub11_LmT4.mat
- S1_Dataset/sub11/Cal_sub11_LmT5.mat
- S1_Dataset/sub11/Cal_sub11_LmT6.mat
- S1_Dataset/sub11/Fin_sub11_LhT1.mat
- S1_Dataset/sub11/Fin_sub11_LhT2.mat
- S1_Dataset/sub11/Fin_sub11_LhT3.mat
- S1_Dataset/sub11/Fin_sub11_LhT4.mat
- S1_Dataset/sub11/Fin_sub11_LhT5.mat
- S1_Dataset/sub11/Fin_sub11_LhT6.mat
- S1_Dataset/sub11/Fin_sub11_LlT1.mat
- S1_Dataset/sub11/Fin_sub11_LlT2.mat
- S1_Dataset/sub11/Fin_sub11_LlT3.mat
- S1_Dataset/sub11/Fin_sub11_LlT4.mat
- S1_Dataset/sub11/Fin_sub11_LlT5.mat
- S1_Dataset/sub11/Fin_sub11_LlT6.mat
- S1_Dataset/sub11/Fin_sub11_LmT1.mat
- S1_Dataset/sub11/Fin_sub11_LmT2.mat
- S1_Dataset/sub11/Fin_sub11_LmT3.mat
- S1_Dataset/sub11/Fin_sub11_LmT4.mat
- S1_Dataset/sub11/Fin_sub11_LmT5.mat
- S1_Dataset/sub11/Fin_sub11_LmT6.mat
- S1_Dataset/sub11/Lin_sub11_LhT1.mat
- S1_Dataset/sub11/Lin_sub11_LhT2.mat
- S1_Dataset/sub11/Lin_sub11_LhT3.mat
- S1_Dataset/sub11/Lin_sub11_LhT4.mat
- S1_Dataset/sub11/Lin_sub11_LhT5.mat
- S1_Dataset/sub11/Lin_sub11_LhT6.mat
- S1_Dataset/sub11/Lin_sub11_LlT1.mat
- S1_Dataset/sub11/Lin_sub11_LlT2.mat
- S1_Dataset/sub11/Lin_sub11_LlT3.mat
- S1_Dataset/sub11/Lin_sub11_LlT4.mat
- S1_Dataset/sub11/Lin_sub11_LlT5.mat
- S1_Dataset/sub11/Lin_sub11_LlT6.mat
- S1_Dataset/sub11/Lin_sub11_LmT1.mat
- S1_Dataset/sub11/Lin_sub11_LmT2.mat
- S1_Dataset/sub11/Lin_sub11_LmT3.mat
- S1_Dataset/sub11/Lin_sub11_LmT4.mat
- S1_Dataset/sub11/Lin_sub11_LmT5.mat
- S1_Dataset/sub11/Lin_sub11_LmT6.mat
- S1_Dataset/sub11/Rot_sub11_LhT1.mat
- S1_Dataset/sub11/Rot_sub11_LhT2.mat
- S1_Dataset/sub11/Rot_sub11_LhT3.mat
- S1_Dataset/sub11/Rot_sub11_LhT4.mat
- S1_Dataset/sub11/Rot_sub11_LhT5.mat
- S1_Dataset/sub11/Rot_sub11_LhT6.mat
- S1_Dataset/sub11/Rot_sub11_LlT1.mat
- S1_Dataset/sub11/Rot_sub11_LlT2.mat
- S1_Dataset/sub11/Rot_sub11_LlT3.mat
- S1_Dataset/sub11/Rot_sub11_LlT4.mat
- S1_Dataset/sub11/Rot_sub11_LlT5.mat
- S1_Dataset/sub11/Rot_sub11_LlT6.mat
- S1_Dataset/sub11/Rot_sub11_LmT1.mat
- S1_Dataset/sub11/Rot_sub11_LmT2.mat
- S1_Dataset/sub11/Rot_sub11_LmT3.mat
- S1_Dataset/sub11/Rot_sub11_LmT4.mat
- S1_Dataset/sub11/Rot_sub11_LmT5.mat
- S1_Dataset/sub11/Rot_sub11_LmT6.mat
- S1_Dataset/sub11/sub11_ref.mat
- S1_Dataset/sub12/
- S1_Dataset/sub12/Cal_sub12_LhT1.mat
- S1_Dataset/sub12/Cal_sub12_LhT2.mat
- S1_Dataset/sub12/Cal_sub12_LhT3.mat
- S1_Dataset/sub12/Cal_sub12_LhT4.mat
- S1_Dataset/sub12/Cal_sub12_LhT5.mat
- S1_Dataset/sub12/Cal_sub12_LhT6.mat
- S1_Dataset/sub12/Cal_sub12_LlT1.mat
- S1_Dataset/sub12/Cal_sub12_LlT2.mat
- S1_Dataset/sub12/Cal_sub12_LlT3.mat
- S1_Dataset/sub12/Cal_sub12_LlT4.mat
- S1_Dataset/sub12/Cal_sub12_LlT5.mat
- S1_Dataset/sub12/Cal_sub12_LlT6.mat
- S1_Dataset/sub12/Cal_sub12_LmT1.mat
- S1_Dataset/sub12/Cal_sub12_LmT2.mat
- S1_Dataset/sub12/Cal_sub12_LmT3.mat
- S1_Dataset/sub12/Cal_sub12_LmT4.mat
- S1_Dataset/sub12/Cal_sub12_LmT5.mat
- S1_Dataset/sub12/Cal_sub12_LmT6.mat
- S1_Dataset/sub12/Fin_sub12_LhT1.mat
- S1_Dataset/sub12/Fin_sub12_LhT2.mat
- S1_Dataset/sub12/Fin_sub12_LhT3.mat
- S1_Dataset/sub12/Fin_sub12_LhT4.mat
- S1_Dataset/sub12/Fin_sub12_LhT5.mat
- S1_Dataset/sub12/Fin_sub12_LhT6.mat
- S1_Dataset/sub12/Fin_sub12_LlT1.mat
- S1_Dataset/sub12/Fin_sub12_LlT2.mat
- S1_Dataset/sub12/Fin_sub12_LlT3.mat
- S1_Dataset/sub12/Fin_sub12_LlT4.mat
- S1_Dataset/sub12/Fin_sub12_LlT5.mat
- S1_Dataset/sub12/Fin_sub12_LlT6.mat
- S1_Dataset/sub12/Fin_sub12_LmT1.mat
- S1_Dataset/sub12/Fin_sub12_LmT2.mat
- S1_Dataset/sub12/Fin_sub12_LmT3.mat
- S1_Dataset/sub12/Fin_sub12_LmT4.mat
- S1_Dataset/sub12/Fin_sub12_LmT5.mat
- S1_Dataset/sub12/Fin_sub12_LmT6.mat
- S1_Dataset/sub12/Lin_sub12_LhT1.mat
- S1_Dataset/sub12/Lin_sub12_LhT2.mat
- S1_Dataset/sub12/Lin_sub12_LhT3.mat
- S1_Dataset/sub12/Lin_sub12_LhT4.mat
- S1_Dataset/sub12/Lin_sub12_LhT5.mat
- S1_Dataset/sub12/Lin_sub12_LhT6.mat
- S1_Dataset/sub12/Lin_sub12_LlT1.mat
- S1_Dataset/sub12/Lin_sub12_LlT2.mat
- S1_Dataset/sub12/Lin_sub12_LlT3.mat
- S1_Dataset/sub12/Lin_sub12_LlT4.mat
- S1_Dataset/sub12/Lin_sub12_LlT5.mat
- S1_Dataset/sub12/Lin_sub12_LlT6.mat
- S1_Dataset/sub12/Lin_sub12_LmT1.mat
- S1_Dataset/sub12/Lin_sub12_LmT2.mat
- S1_Dataset/sub12/Lin_sub12_LmT3.mat
- S1_Dataset/sub12/Lin_sub12_LmT4.mat
- S1_Dataset/sub12/Lin_sub12_LmT5.mat
- S1_Dataset/sub12/Lin_sub12_LmT6.mat
- S1_Dataset/sub12/Rot_sub12_LhT1.mat
- S1_Dataset/sub12/Rot_sub12_LhT2.mat
- S1_Dataset/sub12/Rot_sub12_LhT3.mat
- S1_Dataset/sub12/Rot_sub12_LhT4.mat
- S1_Dataset/sub12/Rot_sub12_LhT5.mat
- S1_Dataset/sub12/Rot_sub12_LhT6.mat
- S1_Dataset/sub12/Rot_sub12_LlT1.mat
- S1_Dataset/sub12/Rot_sub12_LlT2.mat
- S1_Dataset/sub12/Rot_sub12_LlT3.mat
- S1_Dataset/sub12/Rot_sub12_LlT4.mat
- S1_Dataset/sub12/Rot_sub12_LlT5.mat
- S1_Dataset/sub12/Rot_sub12_LlT6.mat
- S1_Dataset/sub12/Rot_sub12_LmT1.mat
- S1_Dataset/sub12/Rot_sub12_LmT2.mat
- S1_Dataset/sub12/Rot_sub12_LmT3.mat
- S1_Dataset/sub12/Rot_sub12_LmT4.mat
- S1_Dataset/sub12/Rot_sub12_LmT5.mat
- S1_Dataset/sub12/Rot_sub12_LmT6.mat
- S1_Dataset/sub12/sub12_ref.mat
- S1_Dataset/sub13/
- S1_Dataset/sub13/Cal_sub13_LhT1.mat
- S1_Dataset/sub13/Cal_sub13_LhT2.mat
- S1_Dataset/sub13/Cal_sub13_LhT3.mat
[truncated: 1,180 more entries]
